# Supplementary material for: Hesitance and Misconceptions about the Annual Influenza Vaccine among the Saudi Population Post-COVID-19
Source: Vaccines (Basel). 2023 Oct 15;11(10):1595. doi: 10.3390/vaccines11101595 (PMC10610791; doi:10.3390/vaccines11101595)
Supplement: Supplementary file 1 [file vaccines-11-01595-s001.zip]

Archive with 1 entries (1 files):
- vaccines-2560019-supplementary.pdf
